# Supplementary material for: Additive Effects of Quercetin-Rich Allium cepa L. Juice and Dapagliflozin on Glycemic Variability in Streptozotocin-Induced Diabetic Rats
Source: Pharmaceuticals (Basel). 2026 Jun 27;19(7):999. doi: 10.3390/ph19070999 (PMC13414573; doi:10.3390/ph19070999)
Supplement: Supplementary file 1 [file pharmaceuticals-19-00999-s001.zip]

Archive with 1 entries (1 files):
- pharmaceuticals-4389762-supplementary.pdf
